# Supplementary material for: Clinical and Microbiological Risk Factors for 30-Day Mortality of Bloodstream Infections Caused by OXA-48-Producing Klebsiella pneumoniae
Source: Pathogens. 2023 Dec 21;13(1):11. doi: 10.3390/pathogens13010011 (PMC10819929; doi:10.3390/pathogens13010011)
Supplement: Supplementary file 1 [file pathogens-13-00011-s001.zip]

Archive with 1 entries (1 files):
- pathogens-2760889-supplementary.pdf
